# Supplementary material for: The P2X7 Receptor Stimulates IL-6 Release from Pancreatic Stellate Cells and Tocilizumab Prevents Activation of STAT3 in Pancreatic Cancer Cells
Source: Cells. 2021 Jul 29;10(8):1928. doi: 10.3390/cells10081928 (PMC8391419; doi:10.3390/cells10081928)
Supplement: Supplementary file 1 [file cells-10-01928-s001.zip]

Archive with 1 entries (1 files):
- cells-1222494-supplementary.pdf
